# Supplementary material for: Real-time forecasting of data revisions in epidemic surveillance streams
Source: PLoS Comput Biol. 2025 Nov 20;21(11):e1013709. doi: 10.1371/journal.pcbi.1013709 (PMC12646461; doi:10.1371/journal.pcbi.1013709)
Supplement: S1 Table — This table presents the mean and standard error of the mean (SEM) for computing time (in seconds) required by different forecasting methods, applied to daily COVID-19 datasets. Results are reported per reference date and location. Models are trained and used to generate forecasts every 30 days for CHNG insurance claims data and every 7 days for MA-DPH confirmed case data. The comparison is performed under two training window settings (180 and 365 days), with all other configurations held constant to ensure a fair evaluation of runtime differences across methods. (XLSX) [file pcbi.1013709.s001.xlsx]

## Sheet: Sheet1
Computing Time (s) (per location per report date)		Model
Training Window (days)	Data	Delphi-RF Training (once/week or month)	Epinowcast	NobBS
180	Confirmed Cases (Daily, State, MA only)	6.773 ± 0.018	406.097 ± 16.190	24.220 ± 0.675
	Insurance Claims (Daily, State, All states)	23.712 ± 0.029	2386.512 ± 230.895	96.012 ± 0.453
365	Confirmed Cases (Daily, State, MA only)	7.348 ± 0.024	1289.363 ± 79.974	59.549 ± 1.011
	Insurance Claims (Daily, State, All states)	37.389 ± 0.042		297.092 ± 1.709
